# Supplementary material for: Factors influencing Purdue Pegboard test results among hand-arm vibration-exposed workers
Source: Occup Med (Lond). 2026 Apr 16;76(3):203–9. doi: 10.1093/occmed/kqag023 (PMC13261060; doi:10.1093/occmed/kqag023)
Supplement: kqag023_Supplementary_Data [file kqag023_supplementary_data.zip]

Archive with 3 entries (3 files):
- Supplementary_Table_S3.pdf
- Supplementary_Table_S1.pdf
- Supplementary_Table_S2.pdf
